# Supplementary material for: Affinity-Bead Assisted Mass Spectrometry (Affi-BAMS): A Multiplexed Microarray Platform for Targeted Proteomics
Source: Int J Mol Sci. 2020 Mar 16;21(6):2016. doi: 10.3390/ijms21062016 (PMC7139916; doi:10.3390/ijms21062016)
Supplement: Supplementary file 1 [file ijms-21-02016-s001.zip]

Archive with 3 entries (2 files):
- ijms-728665-for publish supplementary/
- ijms-728665-for publish supplementary/Copy of Manuscript_Tables.xlsx
- ijms-728665-for publish supplementary/Supplemental Material.docx
