# Supplementary material for: Affinity-Bead Assisted Mass Spectrometry (Affi-BAMS): A Multiplexed Microarray Platform for Targeted Proteomics
Source: Int J Mol Sci. 2020 Mar 16;21(6):2016. doi: 10.3390/ijms21062016 (PMC7139916; doi:10.3390/ijms21062016)
Supplement: Supplementary file 1 [file ijms-21-02016-s001.zip › ijms-728665-for publish supplementary/Copy of Manuscript_Tables.xlsx]

## Sheet: Table 1
	Accession	Protein	Site/Total	Average Ratio (H:L)	C.V. (%)	Peptide	Calc. Light m/z	Light m/z	Heavy m/z
	Q13541	4EBP1	Total	1.22451	2.72144	K.RAGGEESQFEMDI.-	1468.64	1468.83	1478.86
	P42345	mTOR	p(S2448)	0.148591	5.98352	R.TRTDsYSAGQSVEILDGVELGEPAHK.T	2839.31	2839.25	2856.99
	p35222	CTNNB1	p(S675)	1.7294	3.53105	K.RLsVELTSSLFR.T	1487.76	1487.21	1507.4
	P31749	AKT1	Total	2.89163	11.0741	R.RPHFPQFSYSASGTA.-	1652.78	1652.58	1662.34
	Q13541	4EBP1	p(T37 or T46)	3.06092	9.08691	R.VVLGDGVQLPPGDYSTtPGGTLFSTtPGGTR.I	3283.6	3282.5	3302.57
	Q13541	4EBP1	p(T37 & T46)	0.254781	8.5741	R.RVVLGDGVQLPPGDYSTtPGGTLFSTtPGGTR.I	3363.57	3363.18	3383.25
	Q13541	4EBP1	p(S65 & T70)	0.0135373	7.61138	R.NsPVTKtPPRDLPTIPGVTSPSSDEPPMEASQSHLR.N	3985.84	3985.74	4003.28
	Q92934	BAD	p(S75)	0.331944	10.6714	R.HSsYPAGTEDDEGMGEEPSPFR.G	2474.94	2474.96	2484.93
	P62753	RPS6	p(S235 & S236)	0.0360839	6.9571	R.RLssLRASTSKSESSQK.-	2091.89	2091.57	2128.3

## Sheet: Table 2
	Accession	Protein	Site	Average Ratio (H:L)	C.V. (%)	Peptide	Calc. Light m/z	Light m/z	Heavy m/z
	P42345	mTOR	p(S2448)	9.28594	17.132	R.TRTDsYSAGQSVEILDGVELGEPAHK.T	2839.31	2839.46	2857.96
	Q92934	BAD (0XC)	p(S75)	4.1143	9.69963	R.HSsYPAGTEDDEGMGEEPSPFR.G	2474.94	2474.93	2484.93
	Q92934	BAD (1XC)	p(S75)	4.30915	1.84484	R.SRHSsYPAGTEDDEGMGEEPSPFR.G	2718.08	2717.97	2738.05
	P62753	RPS6 (2p, 2XC)	p(S235 & S236)	145.752	23.8669	R.RLssLRASTSK.S	1365.63	1365.68	1393.71
	P62753	RPS6 (2P, 3XC)	p(S235 & S236)	21.6687	28.431	R.RLssLRASTSKSESSQK.-	2011.92	2011.94	2048
	P62753	RPS6 (3P, 3XC)	p(S235 & S236)	229.474	40.4242	R.RLssLRASTSKSESSQK.-	2091.89	2091.61	2127.43
	P62753	RPS6 (2P, 4XC)	p(S235 & S236)	12.537	34.9815	R.RRLssLRASTSKSESSQK.-	2168.02	2168.26	2214.05
	P62753	RPS6 (4P, 3XC)	p(S235 & S236)	111.595	21.8126	R.RLssLRASTSKSESSQK.-	2171.85	2171.53	2207.24
	P62753	RPS6 (3P, 4XC)	p(S235 & S236)	413.926	53.4862	R.RRLssLRASTSKSESSQK.-	2247.99	2247.98	2293.76
	P62753	RPS6 (5P, 3XC)	p(S235 & S236)	76.6694	43.2958	R.RLssLRASTSKSESSQK.-	2251.82	2251.97	2287.42
	P62753	RPS6 (4P, 4XC)	p(S235 & S236)	257.493	63.1756	R.RRLssLRASTSKSESSQK.-	2327.95	2327.53	2373.84
	P62753	RPS6 (5P, 4XC)	p(S235 & S236)	214.186	53.5481	R.RRLssLRASTSKSESSQK.-	2407.92	2408.01	2453.53
	P40763	STAT3	p(Y705)	19.5435	11.6459	K.YcRPESQEHPEADPGSAAPyLK.T	2582.1	2582.14	2600.31
	P28482	ERK2 (1p)	p(T185/Y187)	38.797	9.8853	R.VADPDHDHTGFLtEYVATR.W	2223.97	2223.79	2234.35
	P28482	ERK2 (2p)	p(T185/Y187)	4.19318	20.7278	R.VADPDHDHTGFLtEyVATR.W	2303.94	2303.82	2314.38
	P27361	ERK1 (1p)	p(T202/Y204)	90.9733	28.0481	R.IADPEHDHTGFLtEYVATR.W	2252.002	2252.51	2262.34
	P27361	ERK1 (2p)	p(T202/Y204)	4.97396	8.55853	R.IADPEHDHTGFLtEyVATR.W	2331.97	2331.5	2341.52
